# Supplementary material for: Identification of Risk Factors for Suicidal Ideation and Attempt Based on Machine Learning Algorithms: A Longitudinal Survey in Korea (2007–2019)
Source: Int J Environ Res Public Health. 2021 Dec 3;18(23):12772. doi: 10.3390/ijerph182312772 (PMC8657265; doi:10.3390/ijerph182312772)
Supplement: Supplementary file 1 [file ijerph-18-12772-s001.zip]

Archive with 1 entries (1 files):
- ijerph-1441808-SI.pdf
